# Supplementary material for: Matrix Solid-Phase Dispersion Procedure for Determination of Antibiotics and Metabolites in Mussels: Application in Exposure Bioassays
Source: Molecules. 2024 Nov 20;29(22):5478. doi: 10.3390/molecules29225478 (PMC11597543; doi:10.3390/molecules29225478)
Supplement: Supplementary file 1 [file molecules-29-05478-s001.zip]

Archive with 1 entries (1 files):
- molecules-3292882-supplementary.pdf
